# Supplementary material for: Studies on Reproductive Development and Breeding Habit of the Commercially Important Bamboo Bambusa tulda Roxb
Source: Plants (Basel). 2021 Nov 4;10(11):2375. doi: 10.3390/plants10112375 (PMC8619091; doi:10.3390/plants10112375)
Supplement: Supplementary file 1 [file plants-10-02375-s001.zip]

Archive with 4 entries (4 files):
- Chakraborty et al._FIG. S1.ppt
- Chakraborty et al._FIG. S1_R1.tif
- plants-1330880-supplementary materials Table S1.pdf
- plants-1330880-supplementary materials Table S2.pdf
